# Supplementary material for: Ambient Cumulative PM2.5 Exposure and the Risk of Lung Cancer Incidence and Mortality: A Retrospective Cohort Study
Source: Int J Environ Res Public Health. 2021 Nov 25;18(23):12400. doi: 10.3390/ijerph182312400 (PMC8656990; doi:10.3390/ijerph182312400)
Supplement: Supplementary file 1 [file ijerph-18-12400-s001.zip]

Archive with 1 entries (1 files):
- ijerph-1446153-supplementary.pdf
